# Supplementary material for: miR‐132 loss de‐represses ITPKB and aggravates amyloid and TAU pathology in Alzheimer's brain
Source: EMBO Mol Med. 2016 Aug 2;8(9):1005–18. doi: 10.15252/emmm.201606520 (PMC5009807; doi:10.15252/emmm.201606520)
Supplement: Supplementary file 3 — Source Data for Expanded View [file EMMM-8-1005-s007.zip]

Archive with 4 entries (3 files):
- Source_data_for_Expanded_View/
- Source_data_for_Expanded_View/Source_data_for_Figure_EV2.pdf
- Source_data_for_Expanded_View/Source_data_for_Figure_EV3.pdf
- Source_data_for_Expanded_View/Source_data_for_Figure_EV4.pdf
